# Supplementary material for: Musculoskeletal impairment among Syrian refugees living in Sultanbeyli, Turkey: prevalence, cause, diagnosis and need for related services and assistive products
Source: Confl Health. 2021 Apr 20;15:29. doi: 10.1186/s13031-021-00362-9 (PMC8056489; doi:10.1186/s13031-021-00362-9)
Supplement: Supplementary file 1 — Additional file 1. [file 13031_2021_362_MOESM1_ESM.xlsx]

## Sheet: MSI Exam 1
RAPID ASSESSMENT OF MUSCULOSKELETAL IMPAIRMENT
A. GENERAL INFORMATION
	Cluster no:							Household no:												Subject ID no:						Examiner Code No.
	First Name										Last Name								Sex	O	(1)	Male		O	(2)	Female			Age (years)
						Examination status:								Examined:	O	(1)
								Currently unavailable, revisit:							O	(2)		Specify time/date _________________________________
							Unavailable for length of survey								O	(3)
														Refused:	O	(4)		Reason:
														Unable to examine:	O	(2)		Reason:
B. SCREEN FOR MUSCULOSKELETAL IMPAIRMENT
																Yes		No
1. Is any part of your body missing or misshapen?:																O (1)		O (0)												Yes		No
2. Do you have any difficulty or pain using your arms?: (including hands)																O (1)		O (0)				1. Has it lasted>1m?								O (1)		O (0)
3. Do you have any difficulty or pain using your legs?: (including feet)																O (1)		O (0)				2. Is it permanent?								O (1)		O (0)
4. Do you have any difficulty or pain using any other part of your body?:																O (1)		O (0)
5. Do you need a mobility aid or prosthesis?:																O (1)		O (0)												Yes		No											prompt
6. Do you have convulsions, involuntary movement, rigidity or loss of consciousness?:																O (1)		O (0)						Confirmed suspected case						O (1)		O (0)
																								Not a case						O (1)		O (0)
C. OBSERVATION OF ACTIVITIES											Can do		Can do with				Cannot			E. DURATION AND CONSANGUINITY
											easily		difficulty				do			1	Age at impairment:											Since birth:	O	(1)
I. Position										Squat/sit bending knees:	O (1)						O (2)															after birth-1 year:	O	(2)
										Stand up straight on natural legs:	O (1)						O (2)															1-5 years	O	(3)
										Hold arms straight above head, fingers straight:	O (1)						O (2)															6-15 years:	O	(4)
																																16-39 years:	O	(5)
II. Mobility										Walk along the 11 metre rope:	O (1)						O (2)															>40 years:	O	(6)
										Do it in less than 10 secs:	O (1)						O (2)															Not applicable (No impairment:)	O	(7)
										Do it without limping:	O (1)						O (2)
																											No		Yes
III. Right hand function										Touch Nose:	O (1)			O (2)			O (3)			2				Consanguinity:			O	(0)	O	(1)
										Pick up coin and put in cup:	O (1)			O (2)			O (3)			F. AETIOLOGY											Cause no:	1	2						Is there a second cause?
										Tip coin into bowl:	O (1)			O (2)			O (3)			Tick one only for each cause											Family history:	O	O	(1)							Yes
																															Congenital but no family history:	O	O	(2)							No
IV. Left hand function										Touch Nose:	O (1)			O (2)			O (3)														Perinatal hypoxia:	O	O	(3)
										Pick up coin and put in cup:	O (1)			O (2)			O (3)														RTA:	O	O	(4)
										Tip coin into bowl:	O (1)			O (2)			O (3)														Other War:	O	O	(5)
D. SEIZURE HISTORY																															Civil violence:	O	O	(6)
1	Have you ever had a seizure?																				Trauma										Domestic violence:	O	O	(7)
									No history of seizure:	O	(0)																				Deliberate self harm:	O	O	(8)
									History of seizure:	O	(1)																				Other inc accidents:	O	O	(9)
2							Number of episodes in last year:																											Specify……………………………….
									0:	O	(1)																							……………………………….
									1-2:	O	(2)																				Developmental / Nutritional:	O	O	(10)
									3-10:	O	(3)																				Infection:	O	O	(11)
									>10:	O	(4)																				Neoplasm:	O	O	(12)
									Not applicable (never had seizure):	O	(5)																				Iatrogenic:	O	O	(13)
																															Traditional	O	O	(14)
3									Type of seizure (tick one only)																						Unknown:	O	O	(15)
									Absences:	O	(1)																				Other:	O	O	(16)
									Convulsions:	O	(2)																							Specify……………………………….
									Not applicable (never had seizure):	O	(3)																				Not applicable (No impairment:)	O	O	(17)
G. STRUCTURE AFFECTED
						Yes	No													Yes	No										Yes	No
1. Head and Neck						1	0						4. lower Limb and Pelvis							1	0	(if yes ->4A)				5. Trunk and Spine					1	0	(if yes ->5A)
2. Whole body						1	0
3. Upper Limb						1	0	(if yes ->3A)
Maximum 3 or whole arm													Maximum 3 or whole leg
3A							Laterality						4A								Laterality					5A
Structure affected					Yes	No	L	R	Both				Structure affected						Yes	No	L	R	Both			Structure affected				Yes	No
a. Shoulder region					1	0	1	2	3				a. Pelvis						1	0	1	2	3			a. Trunk				1	0
b. Upper arm					1	0	1	2	3				b. Hip joint						1	0	1	2	3			b. C-spine				1	0
c. Elbow Joint					1	0	1	2	3				c. Knee Joint						1	0	1	2	3			c. T-spine				1	0
d. Forearm					1	0	1	2	3				d. Lower leg						1	0	1	2	3			d. L-spine				1	0
e. Wrist Joint					1	0	1	2	3				e. Ankle Joint						1	0	1	2	3			e. Whole spine				1	0
f. Hand					1	0	1	2	3				f. Foot						1	0	1	2	3
g. Hand/Finger Joints					1	0	1	2	3				g. Foot/Toe Joints						1	0	1	2	3
h. Whole arm					1	0	1	2	3				h. Whole Leg						1	0	1	2	3
H. CASE SEVERITY
			Is this person a case? (Refer to case severity card)																Is this person
										Yes				No						Mild
																				Moderate
																				Severe
			LOWER LIMB AND BACK													UPPER LIMB
			NOT CASE (Yes to all of a-c)												NOT CASE (Yes to all of a-c)
			a) Can stand up straight on natural legs												a) Can touch nose
			b)Can walk 11 m in 10 secs without limping												b) Can pick up coin and put in cup
			c) Can squat/sit and bend knees												c) Can tip coin into bowl
			d) Has typical shape limb, feet and toes												d) Has typical shape limb and fingers
			MILD CASE (yes to at least one of a-d)												MILD CASE
			Can walk:												Handles most objects easily and successfully or with reduced quality or speed
			a) but takes longer than 14 seconds
			b) in 10 seconds but limps
			c) in 10 seconds but with walking aid
			d) in 10 seconds but using prosthesis
			MODERATE CASE												MODERATE CASE
			Can walk 11m but it takes longer than 14 secs												Handles objects with difficulty and needs help to pre-arrange items
			SEVERE CASE (Yes to one of a-b)												SEVERE CASE (Yes to one of a-b)
			a) Cannot walk												a) Does not handle objects and has limited ability to perform simple actions
			b) Can walk but extreme pain/difficulty												b) Can only handle objects if pre-arranged and have continuous assistance

## Sheet: MSI Exam Dx
Cluster no:										Household no:																Subject ID no:								Examiner Code No.
	I. DIAGNOSIS DECISION ALGORITHM												Maximum 3 diagnoses overall																						Is it neurological in cause or nature?										J. CASE DIAGNOSIS
	Is it congenital?							No		Is it due to an infection?									No					Is it due to trauma?							No
			Yes												Yes												Yes								No					Yes					Diagnosis 1 _________________
	a. CONGENITAL/GENETIC														b. INFECTIVE
	UPPER LIMB														O	(01)	Joint Infection											e. ACQUIRED NON TRAUMATIC																	Diagnosis 2 _________________
	O	(01)	Polydactyly												O	(02)	Bone infection limb											O	(01)	Degenerative joint disease
	O	(02)	Syndactyly												O	(03)	Bone infection spine											O	(02)	Non infective non traumatic joint disease
	O	(03)	Other congenital hand deformity												O	(03)	Skin/soft tissue infection/wound
	O	(04)	Other congenital absence of all or part of upper limb																									O	(03)	Bow legs
																												O	(04)	Knock knees
	O	(05)	Other congenital abnormality of upper limb												c. ACQUIRED TRAUMA													O	(05)	Other joint deformity
															O	(01)	Burn contracture
	LOWER LIMB																											O	(11)	Bone tumour (benign or malignant)
	O	(10)	Developmental dysplasia of hip												O	(10)	Fracture non unioin											O	(15)	Hydrocephalus
	O	(11)	Proximal focal femoral deficiency												O	(11)	Fracture malunion											O	(21)	Skin/Soft tissue tumour
	O	(12)	Congenital absence of all or part of tibia												O	(12)	Spinal injury
	O	(13)	Congenital absence of all or part of fibula												O	(13)	Head injury											O	(40)	Spinal deformity-kyphosis
	O	(14)	Other congenital absence of all or part of lower limb																									O	(41)	Spinal deformity-lordosis
															O	(20)	Recurrent/chronic dislocation											O	(42)	Spinal deformity-scoliosis
	O	(15)	Club foot												O	(21)	Post traumatic joint stiffness											O	(43)	Spinal pain limiting function
	O	(16)	Other congenital abnormality of lower limb																									O	(44)	TB spine/spine infection
															O	(30)	Tendon problem
	UPPER AND LOWER LIMB														O	(31)	Muscle problem											O	(50)	Limb pain limiting function
	O	(20)	Amniotic bands												O	(32)	Peripheral nerve problem
	O	(21)	Arthrogryphosis												O	(40)	Amputation											O	(60)	Lymphoedema
															O	(50)	Other Trauma											O	(70)	Other acquired non traumatic
	SPINE
	O	(30)	Congenital deformity of cervical spine
	O	(31)	Congenital deformity of thoracolumbar spine												d. NEUROLOGICAL
															O	(01)	Epilepsy
	HEAD AND NECK														O	(02)	Leprosy
	O	(40)	Cleft lip												O	(03)	Developmental delay											f. NO DIAGNOSIS
	O	(41)	Cleft lip and palate												O	(04)	Cerebral palsy - spastic											O	(01)	No Diagnosis
	O	(42)	Other congenital deformity of head or face												O	(05)	Cerebral palsy - other
															O	(06)	Paraplegia
	GENERAL														O	(07)	Hemiplegia
	O	(50)	Multiple congenital abnormalities												O	(08)	Quadriplegia
	O	(51)	Sickle cell disease												O	(09)	Facial weakness
	O	(52)	Osteogenesis imperfecta												O	(10)	Peripheral nerve palsy
	O	(53)	Haemophilia												O	(11)	Polio
	O	(54)	Muscular Dystrophy												O	(12)	Other neurological
															O	(13)	Spina Bifida
[truncated: 2 more columns]

## Sheet: MSI Services
K. Service use and needs
I am going to ask you some questions about some services for people with physical impairment that you may or may not have heard of or have used now or in the past
		1. Have you ever received this type of service?	2. Have you ever received this type of service in Turkey	3. Are you currently receiving this service?	4. Where did you did/are you access this service	5. Physio assessment: If not received/currently receiving, could they benefit from this?	6. What is the reason for not seeking this service?
	Specify other	0=No -> Q5	0=NO -> Q5	0=NO -> Q4	Codes below	0=No -> END	Codes below
		1=Yes -> Q2	1=Yes -> Q3	1=Yes -> Q4		1=Yes -> Q6	(tick all that apply)
Medication
Surgery				Are you currently seeing a surgeon or awaiting a surgical intervention?
Physiotherapy				If yes to this question do not ask question on "information on exercises"
Information on exercises without ongoing physiotherapy
Other rehabilitation: (psychosocial support, speech therapy, occupational therapy)
Environmental modification
Other - specify:
Codes Q4: 1= Physiotherapist, 2=Family practitioner, 3=Government health centre 4=Government hospital, 5=Pharmacy 6= NGO clinic 7=Migrant health centre 8=Private clinic 9=Informal clinic 10=other
Codes Q6: 1=Need not felt by participant 2=Unaware service available 2 = Could not afford 3=Service not available 4=Transport not accessible 5=Transport too expensive 6=service too far away 7=Negataive attitude of service providers 8=no translator (e.g. arabic) at service 9=No Time 10=No-one to accompany me 11=Other: specify

## Sheet: MSI AP
L. Assistive products use and needs
I am now going to show you different types of assitive devices that you may/more not have heard of [USE SHOWCARDS]
1. Have you ever/are you currently using any of these devices? (yes, lead to string for the device and then ask if the physio wants to recommend any other device: no, jumps to question 2 below) 2. Could this particpant benefit from any assistive device? (yes leads to a list of devices, then they click all the devices and they get question 7 for each device)	1. Have you ever used this type of device?	2. Are you currently using this device?	3. Is it in good working order?	4. Did you receive this device in your home country or Turkey?	5.If Turkey, where did you access this device	6.Physio assessment: If not received/currently receiving, could they benefit from this?	7. Physio assessment: if they have this device, if further assessment still eeded?	7. What is the reason for not seeking this device
	0=No -> Q6	0=No -> Q6	0=No -> Q4	0=No -> Q6	Codes 1-10 below	0=No -> END		Codes below
	1=Yes -> Q2	1=Yes -> Q3	1=Yes -> Q4	1=Yes -> Q5		1=Yes -> Q7		(tick all that apply)
Wheelchair																							Physio assessment:				If yes, what is the reason
Crutches																							If not received/currently receiving				for not seeking this service
Stick/cane																							could they benefit from this?
Quadripods/tripods
Walking Frame
Rollator
Lower limb prosthesis
Upper lim prosthesis
Orthoses
Protective footwear
Toilet/shower chair
Grab bars
Ramps
Codes Q5: 1= Physiotherapist, 2=Family practitioner, 3=Government health centre 4=Government hospital, 5=Pharmacy 6= NGO clinic 7=Migrant health centre 8=Private clinic 9=Informal clinic 10=other
Codes Q7. 1=Need not felt 2=device is broken/unusable 3=didn't fit device helpful 4=Unaware device available 5 = Could not afford 6=Service/device not available 7=Transport not accessible 8=Transport too expensive 9=service far aware 10=Negataive attitude of service providers 11=communication/language barriers 12=No Time 13=No-one to accompany me 14=Other: specify
